# Supplementary material for: Compensated pathogenic variants in coagulation factors VIII and IX present complex mapping between molecular impact and hemophilia severity
Source: Sci Rep. 2019 Jul 2;9:9538. doi: 10.1038/s41598-019-45916-3 (PMC6606640; doi:10.1038/s41598-019-45916-3)
Supplement: Supplementary file 2 — Table S1 [file 41598_2019_45916_MOESM2_ESM.xlsx]

## Sheet: Variants used
Table S1. Variants used in this work
Mutation	Uniprot id	Severity	CPD	Gene name
M1I	P00451	Severe	True	F8
M1R	P00451	Severe	False	F8
M1V	P00451	Severe	True	F8
L11P	P00451	Mild	False	F8
S19R	P00451	Severe	False	F8
R22G	P00451	Severe	False	F8
R22I	P00451	Mild	False	F8
R22T	P00451	Severe	False	F8
R23G	P00451	Mild	False	F8
Y24C	P00451	Mild	False	F8
Y24D	P00451	Severe	False	F8
Y25C	P00451	Mild	False	F8
L26P	P00451	Severe	False	F8
L26R	P00451	Severe	False	F8
G27D	P00451	Severe	False	F8
V29G	P00451	Severe	False	F8
E30V	P00451	Mild	False	F8
D34E	P00451	Mild	False	F8
Y35C	P00451	Severe	False	F8
Y35H	P00451	Severe	False	F8
Y35N	P00451	Severe	False	F8
G41C	P00451	Severe	False	F8
R48C	P00451	Severe	False	F8
R48K	P00451	Severe	False	F8
V64M	P00451	Mild	True	F8
K67E	P00451	Severe	False	F8
T68A	P00451	Severe	True	F8
T68P	P00451	Severe	False	F8
L69P	P00451	Severe	False	F8
L69V	P00451	Severe	True	F8
F70S	P00451	Severe	False	F8
E72D	P00451	Mild	False	F8
E72Q	P00451	Mild	False	F8
F73L	P00451	Severe	False	F8
D75Y	P00451	Severe	False	F8
L77P	P00451	Severe	False	F8
A81D	P00451	Mild	False	F8
P83R	P00451	Mild	False	F8
G89A	P00451	Severe	False	F8
G89D	P00451	Severe	False	F8
G89S	P00451	Severe	False	F8
G89V	P00451	Mild	False	F8
L90P	P00451	Severe	False	F8
G92A	P00451	Mild	False	F8
G92C	P00451	Severe	False	F8
G92D	P00451	Severe	False	F8
G92V	P00451	Mild	False	F8
P93L	P00451	Severe	False	F8
T94S	P00451	Mild	False	F8
I95N	P00451	Severe	False	F8
I95S	P00451	Mild	False	F8
I95V	P00451	Mild	False	F8
A97P	P00451	Severe	False	F8
E98K	P00451	Severe	False	F8
V99A	P00451	Mild	False	F8
V99D	P00451	Severe	False	F8
V99F	P00451	Severe	False	F8
D101G	P00451	Severe	False	F8
D101H	P00451	Severe	False	F8
D101V	P00451	Severe	False	F8
V103A	P00451	Mild	False	F8
V103E	P00451	Severe	False	F8
V104A	P00451	Mild	False	F8
V104D	P00451	Mild	False	F8
L107F	P00451	Mild	True	F8
K108T	P00451	Mild	False	F8
M110V	P00451	Mild	False	F8
A111T	P00451	Severe	False	F8
H113Q	P00451	Severe	True	F8
H113R	P00451	Mild	True	F8
H113Y	P00451	Mild	False	F8
V115F	P00451	Severe	True	F8
S116R	P00451	Severe	False	F8
L117F	P00451	Mild	False	F8
L117P	P00451	Severe	False	F8
L117R	P00451	Severe	False	F8
A119P	P00451	Mild	True	F8
V120D	P00451	Mild	False	F8
G121A	P00451	Severe	False	F8
G121R	P00451	Severe	False	F8
G121V	P00451	Severe	False	F8
S123C	P00451	Severe	False	F8
K126T	P00451	Severe	False	F8
E129D	P00451	Severe	False	F8
E129G	P00451	Severe	False	F8
E129K	P00451	Severe	False	F8
E129V	P00451	Severe	False	F8
G130R	P00451	Severe	False	F8
E132A	P00451	Mild	True	F8
E132D	P00451	Severe	True	F8
Y133C	P00451	Mild	False	F8
Y133S	P00451	Mild	False	F8
D135E	P00451	Severe	False	F8
D135G	P00451	Severe	False	F8
D135N	P00451	Severe	False	F8
D135Y	P00451	Severe	False	F8
Q136P	P00451	Severe	False	F8
T137A	P00451	Severe	True	F8
T137P	P00451	Severe	False	F8
S138R	P00451	Mild	False	F8
E141K	P00451	Severe	False	F8
D144A	P00451	Mild	False	F8
D145Y	P00451	Severe	False	F8
K146E	P00451	Mild	True	F8
K146T	P00451	Mild	False	F8
V147D	P00451	Severe	False	F8
P149L	P00451	Severe	False	F8
P149R	P00451	Mild	False	F8
T154A	P00451	Mild	False	F8
T154P	P00451	Mild	False	F8
Y155N	P00451	Severe	False	F8
W157C	P00451	Severe	False	F8
E162K	P00451	Mild	False	F8
G164S	P00451	Mild	True	F8
G164V	P00451	Mild	False	F8
P165L	P00451	Severe	False	F8
P165S	P00451	Severe	False	F8
M166I	P00451	Mild	False	F8
M166V	P00451	Mild	True	F8
P170S	P00451	Mild	True	F8
C172R	P00451	Severe	False	F8
C172W	P00451	Severe	False	F8
L173F	P00451	Mild	False	F8
L173R	P00451	Mild	True	F8
L173V	P00451	Mild	False	F8
T174A	P00451	Mild	False	F8
T174N	P00451	Severe	False	F8
Y175H	P00451	Mild	True	F8
S176P	P00451	Mild	False	F8
Y177C	P00451	Severe	False	F8
L178V	P00451	Severe	False	F8
S179F	P00451	Severe	False	F8
H180Y	P00451	Mild	True	F8
V181E	P00451	Mild	False	F8
V181M	P00451	Mild	False	F8
D182A	P00451	Mild	False	F8
D182G	P00451	Mild	False	F8
K185N	P00451	Mild	False	F8
K185T	P00451	Mild	False	F8
D186E	P00451	Mild	False	F8
D186G	P00451	Mild	False	F8
D186H	P00451	Severe	False	F8
D186Y	P00451	Severe	False	F8
N188Y	P00451	Severe	False	F8
G190C	P00451	Severe	False	F8
G190D	P00451	Severe	False	F8
L191F	P00451	Severe	False	F8
I192T	P00451	Mild	False	F8
G193E	P00451	Severe	False	F8
G193R	P00451	Severe	False	F8
A194T	P00451	Mild	True	F8
L195P	P00451	Severe	False	F8
L195R	P00451	Severe	False	F8
V197G	P00451	Mild	False	F8
V197L	P00451	Mild	False	F8
C198G	P00451	Severe	False	F8
E200G	P00451	Mild	False	F8
G201E	P00451	Severe	False	F8
G201R	P00451	Mild	False	F8
S202N	P00451	Mild	True	F8
S202R	P00451	Mild	True	F8
F214L	P00451	Mild	True	F8
F214V	P00451	Mild	True	F8
I215M	P00451	Mild	False	F8
L217P	P00451	Severe	False	F8
L217R	P00451	Severe	False	F8
A219D	P00451	Severe	False	F8
A219P	P00451	Severe	False	F8
A219T	P00451	Mild	False	F8
V220G	P00451	Mild	False	F8
V220L	P00451	Mild	True	F8
E223A	P00451	Mild	False	F8
E223D	P00451	Mild	False	F8
E223K	P00451	Severe	False	F8
S226C	P00451	Severe	False	F8
S226I	P00451	Mild	False	F8
W227G	P00451	Severe	False	F8
H228R	P00451	Mild	False	F8
S243C	P00451	Mild	False	F8
R245W	P00451	Mild	False	F8
H251D	P00451	Mild	False	F8
T252I	P00451	Mild	False	F8
T252K	P00451	Severe	False	F8
V253D	P00451	Severe	False	F8
V253F	P00451	Severe	False	F8
V253G	P00451	Severe	False	F8
N254D	P00451	Severe	False	F8
N254I	P00451	Severe	False	F8
N254S	P00451	Severe	False	F8
N254T	P00451	Severe	False	F8
G255C	P00451	Severe	False	F8
G255S	P00451	Severe	False	F8
G255V	P00451	Severe	False	F8
Y256N	P00451	Mild	False	F8
R259G	P00451	Mild	True	F8
R259S	P00451	Mild	True	F8
R259T	P00451	Mild	False	F8
R259W	P00451	Severe	False	F8
S260C	P00451	Severe	False	F8
G263D	P00451	Mild	True	F8
G263R	P00451	Severe	False	F8
L264P	P00451	Severe	False	F8
L264R	P00451	Severe	False	F8
G266E	P00451	Severe	False	F8
W274C	P00451	Mild	False	F8
H275L	P00451	Mild	False	F8
H275R	P00451	Severe	False	F8
V276M	P00451	Mild	False	F8
I277S	P00451	Severe	False	F8
I277V	P00451	Mild	False	F8
G278R	P00451	Severe	False	F8
M279K	P00451	Severe	False	F8
G280D	P00451	Mild	False	F8
G280R	P00451	Mild	False	F8
T281I	P00451	Mild	False	F8
T281N	P00451	Mild	False	F8
T281P	P00451	Mild	False	F8
V285A	P00451	Mild	False	F8
V285G	P00451	Mild	False	F8
H286P	P00451	Severe	False	F8
I288T	P00451	Severe	False	F8
E291G	P00451	Mild	False	F8
E291K	P00451	Mild	False	F8
G292V	P00451	Severe	False	F8
H293L	P00451	Mild	False	F8
F295I	P00451	Severe	False	F8
F295L	P00451	Severe	False	F8
L296F	P00451	Severe	True	F8
V297A	P00451	Mild	False	F8
V297G	P00451	Severe	False	F8
V297M	P00451	Mild	False	F8
N299I	P00451	Mild	False	F8
H300L	P00451	Severe	False	F8
H300P	P00451	Severe	False	F8
R301C	P00451	Severe	False	F8
R301H	P00451	Severe	False	F8
R301L	P00451	Severe	False	F8
A303E	P00451	Mild	False	F8
A303P	P00451	Mild	False	F8
L305S	P00451	Severe	False	F8
L305W	P00451	Severe	False	F8
S308L	P00451	Mild	False	F8
F312S	P00451	Mild	False	F8
L313R	P00451	Severe	False	F8
T314A	P00451	Mild	False	F8
T314N	P00451	Mild	False	F8
A315V	P00451	Mild	True	F8
L318P	P00451	Mild	False	F8
G323E	P00451	Severe	False	F8
G323R	P00451	Severe	False	F8
Q324P	P00451	Mild	True	F8
L327P	P00451	Severe	False	F8
L327R	P00451	Severe	False	F8
L327V	P00451	Mild	True	F8
F328L	P00451	Mild	False	F8
C329F	P00451	Severe	False	F8
C329S	P00451	Severe	False	F8
C329Y	P00451	Severe	False	F8
I331T	P00451	Mild	False	F8
I331V	P00451	Mild	False	F8
D337Y	P00451	Mild	False	F8
G338V	P00451	Mild	False	F8
E340D	P00451	Mild	False	F8
E340K	P00451	Mild	True	F8
K344Q	P00451	Mild	True	F8
V345L	P00451	Severe	False	F8
C348R	P00451	Severe	False	F8
C348Y	P00451	Severe	False	F8
Y365C	P00451	Mild	False	F8
V376G	P00451	Mild	False	F8
I388T	P00451	Mild	False	F8
I390T	P00451	Mild	False	F8
R391C	P00451	Severe	False	F8
R391G	P00451	Mild	False	F8
R391H	P00451	Mild	False	F8
R391P	P00451	Severe	False	F8
S392L	P00451	Mild	False	F8
S392P	P00451	Mild	False	F8
A394S	P00451	Mild	False	F8
K395E	P00451	Mild	False	F8
K395R	P00451	Mild	False	F8
K399E	P00451	Mild	False	F8
W401C	P00451	Mild	False	F8
W401G	P00451	Mild	False	F8
H403D	P00451	Severe	False	F8
H403L	P00451	Mild	False	F8
Y404D	P00451	Severe	False	F8
I405S	P00451	Severe	False	F8
E409G	P00451	Severe	False	F8
W412G	P00451	Severe	False	F8
W412R	P00451	Severe	False	F8
D413H	P00451	Mild	False	F8
Y414C	P00451	Severe	False	F8
A415D	P00451	Mild	False	F8
K427I	P00451	Mild	False	F8
L431F	P00451	Mild	False	F8
L431S	P00451	Mild	False	F8
G434D	P00451	Severe	True	F8
R437P	P00451	Severe	False	F8
R437W	P00451	Mild	True	F8
I438F	P00451	Severe	False	F8
I438T	P00451	Mild	False	F8
G439C	P00451	Severe	True	F8
G439D	P00451	Severe	False	F8
G439V	P00451	Severe	False	F8
Y442C	P00451	Mild	False	F8
Y442H	P00451	Severe	False	F8
Y442N	P00451	Severe	False	F8
K444N	P00451	Severe	False	F8
K444R	P00451	Severe	False	F8
K444T	P00451	Severe	False	F8
V445F	P00451	Severe	False	F8
R446G	P00451	Mild	False	F8
R446P	P00451	Severe	False	F8
F447S	P00451	Severe	False	F8
Y450C	P00451	Mild	True	F8
Y450D	P00451	Severe	False	F8
Y450N	P00451	Mild	False	F8
T454I	P00451	Mild	False	F8
F455C	P00451	Severe	False	F8
F455I	P00451	Severe	False	F8
F455S	P00451	Severe	False	F8
R458C	P00451	Mild	True	F8
G466E	P00451	Severe	False	F8
I467S	P00451	Severe	False	F8
G469E	P00451	Severe	False	F8
P470L	P00451	Mild	False	F8
P470R	P00451	Mild	False	F8
P470T	P00451	Mild	False	F8
G474E	P00451	Severe	False	F8
G474R	P00451	Severe	False	F8
G474V	P00451	Mild	False	F8
G474W	P00451	Severe	False	F8
D478E	P00451	Mild	True	F8
D478G	P00451	Mild	False	F8
D478N	P00451	Severe	False	F8
I482F	P00451	Severe	False	F8
I482S	P00451	Severe	False	F8
F484V	P00451	Mild	False	F8
R490G	P00451	Mild	False	F8
Y492H	P00451	Mild	False	F8
I494T	P00451	Mild	False	F8
G498R	P00451	Severe	False	F8
V502D	P00451	Mild	False	F8
G525R	P00451	Mild	False	F8
K529N	P00451	Mild	False	F8
Y530C	P00451	Mild	False	F8
Y530H	P00451	Mild	False	F8
V534G	P00451	Mild	False	F8
G539E	P00451	Mild	False	F8
G539R	P00451	Severe	False	F8
T541S	P00451	Mild	False	F8
D544E	P00451	Severe	False	F8
P545H	P00451	Mild	False	F8
P545R	P00451	Severe	False	F8
R546W	P00451	Mild	False	F8
C547W	P00451	Severe	False	F8
C547Y	P00451	Severe	False	F8
T549N	P00451	Mild	False	F8
R550C	P00451	Mild	False	F8
R550G	P00451	Mild	False	F8
R550H	P00451	Mild	False	F8
Y552H	P00451	Severe	False	F8
S553C	P00451	Mild	False	F8
S553F	P00451	Mild	False	F8
S553P	P00451	Severe	False	F8
S554G	P00451	Mild	False	F8
R560T	P00451	Mild	False	F8
D561A	P00451	Severe	False	F8
D561E	P00451	Severe	False	F8
D561G	P00451	Severe	False	F8
D561H	P00451	Severe	False	F8
D561N	P00451	Severe	False	F8
D561Y	P00451	Severe	False	F8
L562P	P00451	Mild	False	F8
G565R	P00451	Mild	False	F8
L566F	P00451	Severe	False	F8
L566P	P00451	Mild	False	F8
I567F	P00451	Mild	False	F8
I567T	P00451	Mild	False	F8
G568C	P00451	Severe	False	F8
G568D	P00451	Severe	False	F8
G568S	P00451	Severe	False	F8
G568V	P00451	Severe	False	F8
P569R	P00451	Severe	False	F8
L571F	P00451	Mild	False	F8
I572F	P00451	Mild	False	F8
E576K	P00451	Mild	True	F8
S577F	P00451	Mild	False	F8
S577P	P00451	Severe	False	F8
V578A	P00451	Mild	False	F8
D579A	P00451	Mild	False	F8
D579H	P00451	Mild	False	F8
D579N	P00451	Mild	False	F8
G582A	P00451	Mild	False	F8
G582E	P00451	Severe	False	F8
N583S	P00451	Mild	False	F8
Q584H	P00451	Mild	False	F8
Q584K	P00451	Mild	False	F8
Q584R	P00451	Mild	False	F8
I585R	P00451	Severe	False	F8
I585T	P00451	Severe	False	F8
M586V	P00451	Mild	False	F8
D588G	P00451	Severe	False	F8
D588Y	P00451	Severe	False	F8
I593N	P00451	Severe	False	F8
L594Q	P00451	Mild	False	F8
S596P	P00451	Severe	False	F8
D599H	P00451	Severe	False	F8
D599V	P00451	Severe	False	F8
E600D	P00451	Severe	False	F8
E600K	P00451	Severe	False	F8
E600Q	P00451	Severe	False	F8
N601D	P00451	Severe	False	F8
N601K	P00451	Severe	False	F8
R602G	P00451	Mild	False	F8
S603C	P00451	Severe	False	F8
S603G	P00451	Mild	False	F8
S603R	P00451	Severe	False	F8
S603T	P00451	Severe	False	F8
W604C	P00451	Severe	False	F8
W604R	P00451	Severe	False	F8
Y605C	P00451	Severe	False	F8
Y605S	P00451	Severe	False	F8
N609D	P00451	Mild	False	F8
N609K	P00451	Severe	False	F8
N609Y	P00451	Severe	False	F8
R612C	P00451	Mild	False	F8
R612P	P00451	Severe	False	F8
V620M	P00451	Mild	False	F8
D624V	P00451	Mild	False	F8
N631D	P00451	Severe	False	F8
N631I	P00451	Severe	False	F8
N631K	P00451	Severe	False	F8
M633I	P00451	Mild	True	F8
M633R	P00451	Mild	False	F8
M633T	P00451	Mild	False	F8
M633V	P00451	Mild	False	F8
S635N	P00451	Mild	False	F8
I636S	P00451	Severe	False	F8
N637D	P00451	Severe	False	F8
N637S	P00451	Mild	False	F8
G638D	P00451	Severe	False	F8
G638S	P00451	Severe	False	F8
F641S	P00451	Mild	False	F8
L644S	P00451	Severe	False	F8
L644V	P00451	Mild	False	F8
C649R	P00451	Mild	False	F8
C649S	P00451	Severe	False	F8
L650F	P00451	Mild	False	F8
V653A	P00451	Mild	False	F8
V653M	P00451	Severe	False	F8
Y655C	P00451	Mild	False	F8
W656R	P00451	Mild	False	F8
L659P	P00451	Severe	False	F8
I661N	P00451	Mild	False	F8
G662A	P00451	Severe	False	F8
A663V	P00451	Mild	False	F8
Q664H	P00451	Mild	False	F8
Q664P	P00451	Severe	False	F8
S669F	P00451	Severe	False	F8
V670L	P00451	Mild	False	F8
F671L	P00451	Mild	True	F8
G674E	P00451	Severe	False	F8
T676S	P00451	Mild	False	F8
F677L	P00451	Mild	False	F8
H679Q	P00451	Mild	True	F8
M681I	P00451	Mild	False	F8
V682A	P00451	Mild	False	F8
V682F	P00451	Mild	False	F8
Y683C	P00451	Severe	False	F8
Y683N	P00451	Mild	False	F8
L687F	P00451	Mild	False	F8
L687P	P00451	Severe	False	F8
T688N	P00451	Severe	False	F8
L689R	P00451	Severe	False	F8
P691S	P00451	Severe	False	F8
S693P	P00451	Severe	False	F8
E695G	P00451	Mild	False	F8
T696I	P00451	Mild	False	F8
T696N	P00451	Mild	False	F8
V697A	P00451	Mild	False	F8
F698L	P00451	Mild	False	F8
M699T	P00451	Mild	True	F8
M699V	P00451	Severe	False	F8
S700L	P00451	Mild	False	F8
S700P	P00451	Mild	False	F8
M701I	P00451	Mild	True	F8
M701T	P00451	Mild	False	F8
N703D	P00451	Severe	True	F8
N703I	P00451	Mild	False	F8
N703S	P00451	Mild	False	F8
P704S	P00451	Mild	False	F8
G705R	P00451	Severe	False	F8
G705S	P00451	Severe	False	F8
W707R	P00451	Mild	False	F8
G710V	P00451	Severe	False	F8
C711R	P00451	Mild	False	F8
C711Y	P00451	Severe	False	F8
N713I	P00451	Mild	False	F8
S714L	P00451	Mild	False	F8
R717L	P00451	Mild	False	F8
R717Q	P00451	Mild	True	F8
R717W	P00451	Mild	False	F8
R719T	P00451	Mild	False	F8
G720A	P00451	Severe	False	F8
G720C	P00451	Severe	False	F8
G720D	P00451	Severe	False	F8
G720R	P00451	Severe	False	F8
G720S	P00451	Severe	False	F8
M721I	P00451	Severe	False	F8
M721L	P00451	Mild	False	F8
M721V	P00451	Severe	True	F8
A723D	P00451	Severe	False	F8
A723S	P00451	Mild	True	F8
A723T	P00451	Mild	False	F8
L724F	P00451	Mild	False	F8
L725Q	P00451	Severe	False	F8
V727F	P00451	Severe	False	F8
C730G	P00451	Severe	False	F8
Y738C	P00451	Mild	False	F8
E739K	P00451	Mild	False	F8
Y742C	P00451	Mild	False	F8
T770S	P00451	Mild	True	F8
V867L	P00451	Severe	True	F8
N912D	P00451	Severe	False	F8
Q935E	P00451	Severe	True	F8
D963N	P00451	Mild	True	F8
V1012L	P00451	Severe	False	F8
E1057K	P00451	Mild	True	F8
H1066Y	P00451	Severe	True	F8
T1088I	P00451	Severe	True	F8
N1110Y	P00451	Mild	True	F8
P1153A	P00451	Mild	True	F8
F1194V	P00451	Mild	True	F8
H1234L	P00451	Severe	True	F8
R1279K	P00451	Mild	False	F8
R1329H	P00451	Mild	True	F8
T1372A	P00451	Severe	False	F8
S1530T	P00451	Mild	True	F8
E1598D	P00451	Severe	True	F8
A1622T	P00451	Severe	False	F8
N1658H	P00451	Mild	True	F8
P1660L	P00451	Severe	True	F8
R1671H	P00451	Severe	True	F8
F1696S	P00451	Mild	False	F8
I1698T	P00451	Mild	False	F8
Y1699C	P00451	Severe	False	F8
Y1699F	P00451	Mild	False	F8
E1701K	P00451	Mild	False	F8
Q1705H	P00451	Mild	True	F8
P1707R	P00451	Mild	False	F8
R1708C	P00451	Severe	False	F8
R1708H	P00451	Mild	False	F8
S1709R	P00451	Mild	False	F8
T1714R	P00451	Mild	False	F8
R1715G	P00451	Mild	False	F8
R1715Q	P00451	Mild	False	F8
Y1717C	P00451	Severe	False	F8
F1718L	P00451	Mild	False	F8
A1720D	P00451	Severe	False	F8
A1720T	P00451	Mild	True	F8
A1720V	P00451	Mild	False	F8
E1723K	P00451	Severe	False	F8
W1726C	P00451	Severe	False	F8
W1726R	P00451	Severe	False	F8
W1726S	P00451	Severe	False	F8
D1727V	P00451	Mild	False	F8
Y1728H	P00451	Severe	False	F8
G1729E	P00451	Mild	True	F8
M1730V	P00451	Severe	True	F8
R1740G	P00451	Mild	True	F8
R1740M	P00451	Severe	False	F8
K1751E	P00451	Severe	False	F8
K1751N	P00451	Severe	False	F8
K1751Q	P00451	Severe	False	F8
K1751R	P00451	Severe	False	F8
V1752I	P00451	Mild	False	F8
V1752L	P00451	Severe	False	F8
F1754L	P00451	Severe	False	F8
F1757C	P00451	Mild	False	F8
D1759H	P00451	Mild	False	F8
S1761P	P00451	Severe	False	F8
F1762L	P00451	Mild	False	F8
F1762V	P00451	Severe	False	F8
Q1764R	P00451	Severe	True	F8
R1768C	P00451	Mild	True	F8
R1768H	P00451	Mild	True	F8
G1769R	P00451	Mild	True	F8
E1770K	P00451	Severe	False	F8
L1771P	P00451	Mild	False	F8
H1774L	P00451	Severe	False	F8
H1774R	P00451	Severe	False	F8
H1774Y	P00451	Mild	False	F8
L1775F	P00451	Mild	False	F8
L1775S	P00451	Mild	False	F8
L1775V	P00451	Mild	False	F8
L1777F	P00451	Mild	False	F8
G1779E	P00451	Severe	False	F8
G1779R	P00451	Severe	False	F8
P1780R	P00451	Severe	False	F8
P1780S	P00451	Mild	False	F8
I1782R	P00451	Severe	False	F8
R1783T	P00451	Mild	False	F8
E1785A	P00451	Mild	False	F8
V1786G	P00451	Mild	False	F8
D1788H	P00451	Mild	False	F8
M1791T	P00451	Severe	True	F8
V1792A	P00451	Mild	False	F8
F1794L	P00451	Mild	True	F8
F1794S	P00451	Severe	False	F8
N1796S	P00451	Severe	False	F8
A1798P	P00451	Severe	False	F8
A1798T	P00451	Severe	False	F8
S1799P	P00451	Mild	False	F8
R1800C	P00451	Mild	False	F8
R1800G	P00451	Mild	False	F8
R1800H	P00451	Severe	False	F8
R1800S	P00451	Severe	False	F8
P1801A	P00451	Mild	True	F8
Y1802C	P00451	Mild	False	F8
Y1802S	P00451	Severe	False	F8
S1803P	P00451	Severe	False	F8
S1803Y	P00451	Severe	False	F8
F1804S	P00451	Severe	False	F8
Y1805N	P00451	Severe	False	F8
Y1805S	P00451	Mild	False	F8
S1806P	P00451	Severe	False	F8
S1807G	P00451	Mild	False	F8
S1807T	P00451	Mild	True	F8
L1808F	P00451	Mild	True	F8
S1810P	P00451	Mild	True	F8
N1824I	P00451	Severe	False	F8
Y1834C	P00451	Mild	False	F8
M1842I	P00451	Mild	True	F8
M1842L	P00451	Mild	False	F8
A1843T	P00451	Mild	False	F8
A1843V	P00451	Mild	False	F8
P1844H	P00451	Mild	False	F8
P1844L	P00451	Mild	False	F8
P1844S	P00451	Mild	True	F8
T1845P	P00451	Mild	False	F8
D1847G	P00451	Severe	True	F8
E1848A	P00451	Mild	False	F8
E1848D	P00451	Mild	False	F8
E1848G	P00451	Mild	False	F8
E1848K	P00451	Severe	False	F8
E1848V	P00451	Mild	False	F8
F1849C	P00451	Mild	False	F8
F1849L	P00451	Mild	False	F8
C1851R	P00451	Severe	False	F8
K1852E	P00451	Severe	False	F8
A1853T	P00451	Severe	True	F8
A1853V	P00451	Mild	False	F8
W1854C	P00451	Severe	False	F8
W1854G	P00451	Severe	False	F8
Y1856C	P00451	Severe	False	F8
S1858C	P00451	Severe	False	F8
S1858F	P00451	Severe	False	F8
E1863K	P00451	Mild	True	F8
D1865E	P00451	Severe	False	F8
D1865G	P00451	Severe	False	F8
D1865N	P00451	Severe	False	F8
D1865Y	P00451	Severe	False	F8
H1867P	P00451	Mild	False	F8
H1867R	P00451	Mild	False	F8
S1868L	P00451	Severe	False	F8
S1868P	P00451	Severe	False	F8
G1869D	P00451	Severe	False	F8
G1869S	P00451	Severe	False	F8
G1869V	P00451	Severe	False	F8
L1870R	P00451	Severe	False	F8
G1872E	P00451	Severe	False	F8
G1872R	P00451	Severe	False	F8
P1873L	P00451	Mild	False	F8
P1873R	P00451	Severe	False	F8
L1875P	P00451	Severe	False	F8
V1876F	P00451	Mild	False	F8
V1876L	P00451	Mild	False	F8
C1877R	P00451	Severe	False	F8
C1877Y	P00451	Severe	False	F8
L1882P	P00451	Severe	False	F8
R1888I	P00451	Severe	False	F8
Q1889H	P00451	Mild	False	F8
V1892G	P00451	Mild	False	F8
E1894K	P00451	Severe	False	F8
F1895S	P00451	Mild	True	F8
A1896P	P00451	Severe	False	F8
F1899S	P00451	Severe	False	F8
I1901F	P00451	Mild	False	F8
E1904D	P00451	Severe	False	F8
E1904G	P00451	Severe	False	F8
E1904K	P00451	Severe	False	F8
S1907I	P00451	Severe	False	F8
S1907R	P00451	Severe	False	F8
W1908L	P00451	Mild	False	F8
W1908S	P00451	Mild	False	F8
N1913K	P00451	Mild	False	F8
N1913S	P00451	Mild	True	F8
H1938L	P00451	Mild	False	F8
H1938R	P00451	Mild	True	F8
A1939E	P00451	Severe	False	F8
A1939T	P00451	Severe	False	F8
I1940N	P00451	Mild	False	F8
N1941D	P00451	Severe	False	F8
N1941K	P00451	Severe	False	F8
N1941S	P00451	Severe	False	F8
G1942D	P00451	Severe	False	F8
G1942R	P00451	Severe	False	F8
G1942S	P00451	Severe	False	F8
Y1943C	P00451	Mild	False	F8
D1946V	P00451	Mild	False	F8
L1948R	P00451	Severe	False	F8
L1951F	P00451	Mild	False	F8
R1960P	P00451	Severe	False	F8
R1960Q	P00451	Mild	False	F8
W1961R	P00451	Severe	False	F8
Y1962C	P00451	Mild	False	F8
L1963P	P00451	Severe	False	F8
S1965I	P00451	Severe	False	F8
M1966I	P00451	Mild	False	F8
M1966V	P00451	Mild	True	F8
G1967R	P00451	Mild	False	F8
S1968R	P00451	Mild	False	F8
N1971T	P00451	Severe	False	F8
H1973L	P00451	Mild	False	F8
H1973R	P00451	Severe	False	F8
S1974F	P00451	Mild	False	F8
I1975N	P00451	Severe	False	F8
I1975T	P00451	Mild	False	F8
H1976D	P00451	Mild	False	F8
H1976R	P00451	Mild	False	F8
S1978G	P00451	Mild	False	F8
S1978R	P00451	Severe	True	F8
G1979E	P00451	Mild	False	F8
G1979V	P00451	Mild	False	F8
H1980D	P00451	Severe	False	F8
H1980R	P00451	Mild	False	F8
H1980Y	P00451	Mild	False	F8
V1981M	P00451	Mild	True	F8
F1982I	P00451	Mild	False	F8
F1982L	P00451	Mild	False	F8
R1985Q	P00451	Mild	False	F8
K1986I	P00451	Mild	False	F8
M1992I	P00451	Mild	True	F8
L1994P	P00451	Mild	False	F8
L1994Q	P00451	Mild	False	F8
L1997F	P00451	Mild	False	F8
Y1998C	P00451	Mild	False	F8
Y1998S	P00451	Mild	False	F8
P1999L	P00451	Mild	False	F8
G2000A	P00451	Severe	False	F8
G2000D	P00451	Severe	False	F8
G2000S	P00451	Severe	False	F8
G2000V	P00451	Severe	False	F8
E2006K	P00451	Mild	True	F8
M2007I	P00451	Mild	False	F8
M2007V	P00451	Mild	False	F8
S2010P	P00451	Severe	False	F8
G2013R	P00451	Severe	True	F8
W2015C	P00451	Mild	False	F8
W2015R	P00451	Severe	False	F8
R2016P	P00451	Severe	False	F8
R2016Q	P00451	Mild	True	F8
R2016W	P00451	Severe	False	F8
V2017M	P00451	Mild	False	F8
E2018G	P00451	Severe	False	F8
C2019R	P00451	Severe	False	F8
G2022D	P00451	Severe	False	F8
E2023K	P00451	Mild	False	F8
G2028R	P00451	Mild	False	F8
G2028W	P00451	Mild	False	F8
M2029I	P00451	Mild	False	F8
S2030N	P00451	Mild	False	F8
T2031I	P00451	Mild	False	F8
V2035A	P00451	Mild	False	F8
V2035G	P00451	Severe	False	F8
N2038S	P00451	Mild	True	F8
C2040G	P00451	Mild	False	F8
C2040Y	P00451	Mild	False	F8
L2044P	P00451	Severe	False	F8
G2045E	P00451	Mild	False	F8
G2045V	P00451	Severe	False	F8
A2047G	P00451	Severe	False	F8
I2051F	P00451	Mild	False	F8
I2051S	P00451	Severe	False	F8
I2051V	P00451	Severe	False	F8
I2056N	P00451	Severe	False	F8
S2059P	P00451	Mild	False	F8
G2060V	P00451	Mild	False	F8
G2063R	P00451	Severe	False	F8
A2066V	P00451	Mild	True	F8
P2067L	P00451	Severe	True	F8
A2070T	P00451	Mild	False	F8
A2070V	P00451	Mild	False	F8
R2071S	P00451	Severe	False	F8
R2071T	P00451	Mild	False	F8
L2072F	P00451	Mild	False	F8
A2080D	P00451	Severe	False	F8
W2081C	P00451	Severe	False	F8
W2081R	P00451	Severe	False	F8
W2081S	P00451	Severe	False	F8
S2082N	P00451	Severe	False	F8
S2088F	P00451	Severe	False	F8
W2089C	P00451	Severe	False	F8
I2090L	P00451	Mild	False	F8
V2092M	P00451	Mild	False	F8
D2093G	P00451	Mild	False	F8
D2093H	P00451	Mild	False	F8
D2093Y	P00451	Severe	False	F8
H2101D	P00451	Mild	False	F8
T2105I	P00451	Mild	True	F8
Q2106E	P00451	Mild	False	F8
Q2106P	P00451	Severe	False	F8
Q2106R	P00451	Mild	False	F8
G2107D	P00451	Severe	False	F8
G2107S	P00451	Severe	False	F8
R2109C	P00451	Mild	True	F8
L2115P	P00451	Mild	False	F8
I2117S	P00451	Mild	False	F8
S2118F	P00451	Severe	False	F8
Q2119E	P00451	Severe	False	F8
F2120L	P00451	Mild	False	F8
I2121N	P00451	Mild	False	F8
Y2124C	P00451	Mild	False	F8
S2125T	P00451	Severe	False	F8
R2135G	P00451	Mild	True	F8
R2135P	P00451	Severe	False	F8
G2136E	P00451	Severe	False	F8
G2136R	P00451	Severe	True	F8
S2138F	P00451	Mild	False	F8
S2138Y	P00451	Mild	False	F8
G2140E	P00451	Severe	False	F8
T2141N	P00451	Severe	False	F8
M2143T	P00451	Mild	False	F8
M2143V	P00451	Mild	False	F8
F2145C	P00451	Mild	False	F8
F2145S	P00451	Mild	False	F8
G2147S	P00451	Mild	False	F8
N2148D	P00451	Severe	False	F8
N2148S	P00451	Mild	False	F8
D2150V	P00451	Severe	False	F8
S2152P	P00451	Mild	False	F8
K2155E	P00451	Mild	False	F8
N2157D	P00451	Mild	True	F8
P2161T	P00451	Mild	False	F8
P2162L	P00451	Severe	True	F8
I2164S	P00451	Severe	False	F8
A2165V	P00451	Mild	False	F8
R2166G	P00451	Mild	False	F8
R2166L	P00451	Severe	False	F8
R2169C	P00451	Mild	True	F8
R2169H	P00451	Severe	False	F8
R2169L	P00451	Mild	False	F8
P2172L	P00451	Severe	False	F8
P2172Q	P00451	Mild	False	F8
P2172R	P00451	Severe	False	F8
T2173A	P00451	Mild	False	F8
T2173I	P00451	Mild	True	F8
T2173N	P00451	Mild	True	F8
H2174D	P00451	Mild	False	F8
H2174Y	P00451	Mild	True	F8
S2176R	P00451	Mild	False	F8
R2178C	P00451	Mild	False	F8
R2178H	P00451	Mild	False	F8
R2178L	P00451	Mild	False	F8
L2181F	P00451	Mild	False	F8
L2181P	P00451	Severe	False	F8
R2182C	P00451	Severe	False	F8
R2182G	P00451	Severe	False	F8
R2182H	P00451	Severe	False	F8
R2182L	P00451	Severe	False	F8
R2182P	P00451	Severe	False	F8
M2183V	P00451	Mild	False	F8
L2185S	P00451	Severe	False	F8
L2185W	P00451	Mild	False	F8
M2186K	P00451	Mild	False	F8
C2188Y	P00451	Severe	False	F8
S2192I	P00451	Mild	False	F8
C2193G	P00451	Mild	False	F8
C2193Y	P00451	Severe	False	F8
G2198E	P00451	Severe	False	F8
G2198V	P00451	Severe	False	F8
E2200D	P00451	Mild	True	F8
S2201I	P00451	Mild	False	F8
I2204K	P00451	Severe	False	F8
I2204T	P00451	Mild	True	F8
Q2208E	P00451	Mild	False	F8
Q2208R	P00451	Mild	True	F8
S2213C	P00451	Severe	False	F8
S2213F	P00451	Severe	False	F8
S2213P	P00451	Severe	False	F8
S2213Y	P00451	Severe	False	F8
M2218V	P00451	Severe	True	F8
A2220P	P00451	Mild	False	F8
P2224L	P00451	Severe	False	F8
A2227P	P00451	Severe	False	F8
A2227V	P00451	Mild	False	F8
R2228G	P00451	Severe	False	F8
R2228P	P00451	Severe	False	F8
R2228Q	P00451	Severe	False	F8
L2229F	P00451	Mild	False	F8
L2229P	P00451	Mild	False	F8
H2230P	P00451	Severe	False	F8
A2237T	P00451	Mild	False	F8
W2238C	P00451	Severe	False	F8
R2239G	P00451	Severe	False	F8
W2248C	P00451	Mild	False	F8
W2248R	P00451	Mild	False	F8
L2249P	P00451	Severe	False	F8
L2249R	P00451	Severe	True	F8
Q2250H	P00451	Mild	False	F8
V2251A	P00451	Mild	True	F8
V2251G	P00451	Mild	False	F8
K2258E	P00451	Mild	False	F8
V2259A	P00451	Severe	False	F8
V2259D	P00451	Severe	False	F8
T2264A	P00451	Mild	False	F8
Q2265K	P00451	Mild	False	F8
G2266E	P00451	Severe	False	F8
G2266R	P00451	Severe	False	F8
G2266V	P00451	Severe	False	F8
T2272P	P00451	Mild	False	F8
T2272S	P00451	Mild	True	F8
M2274K	P00451	Mild	False	F8
Y2275H	P00451	Mild	False	F8
V2276A	P00451	Severe	False	F8
F2279C	P00451	Severe	False	F8
F2279I	P00451	Mild	False	F8
F2279S	P00451	Severe	False	F8
L2280P	P00451	Severe	False	F8
I2281T	P00451	Severe	False	F8
S2284R	P00451	Mild	False	F8
D2286G	P00451	Mild	False	F8
G2304V	P00451	Mild	False	F8
D2307A	P00451	Mild	False	F8
T2310I	P00451	Mild	False	F8
P2311H	P00451	Mild	True	F8
N2314Y	P00451	Mild	False	F8
L2316P	P00451	Severe	False	F8
P2319L	P00451	Severe	False	F8
P2319R	P00451	Severe	False	F8
P2319S	P00451	Mild	False	F8
L2320S	P00451	Severe	False	F8
R2323C	P00451	Severe	False	F8
R2323G	P00451	Mild	False	F8
R2323H	P00451	Mild	False	F8
R2323L	P00451	Mild	False	F8
R2323P	P00451	Severe	False	F8
Y2324N	P00451	Mild	False	F8
R2326G	P00451	Severe	False	F8
R2326L	P00451	Severe	False	F8
R2326P	P00451	Severe	False	F8
R2326Q	P00451	Mild	False	F8
I2327T	P00451	Mild	False	F8
H2328D	P00451	Severe	False	F8
P2329L	P00451	Severe	False	F8
P2329S	P00451	Mild	False	F8
Q2330P	P00451	Severe	True	F8
W2332G	P00451	Mild	False	F8
W2332R	P00451	Severe	False	F8
R2339W	P00451	Severe	False	F8
E2341K	P00451	Severe	False	F8
L2343P	P00451	Mild	True	F8
G2344A	P00451	Mild	False	F8
G2344D	P00451	Severe	False	F8
G2344R	P00451	Severe	True	F8
G2344S	P00451	Severe	False	F8
C2345S	P00451	Severe	False	F8
C2345W	P00451	Severe	False	F8
C2345Y	P00451	Severe	False	F8
R3H	P00740	Severe	True	F9
I17N	P00740	Severe	True	F9
L20S	P00740	Severe	True	F9
G21V	P00740	Mild	False	F9
L23P	P00740	Severe	False	F9
L24P	P00740	Severe	False	F9
C28G	P00740	Severe	True	F9
C28W	P00740	Severe	False	F9
T29I	P00740	Severe	True	F9
V30I	P00740	Severe	False	F9
A37D	P00740	Severe	False	F9
N38H	P00740	Severe	True	F9
R43L	P00740	Severe	False	F9
R43Q	P00740	Severe	False	F9
R43W	P00740	Severe	False	F9
K45N	P00740	Severe	False	F9
R46S	P00740	Severe	False	F9
R46T	P00740	Severe	False	F9
N48D	P00740	Mild	False	F9
N48I	P00740	Severe	False	F9
G50S	P00740	Mild	False	F9
L52S	P00740	Severe	False	F9
E53A	P00740	Severe	False	F9
E53K	P00740	Severe	False	F9
E53V	P00740	Severe	False	F9
E54D	P00740	Severe	False	F9
E54G	P00740	Severe	False	F9
E54Q	P00740	Severe	False	F9
F55C	P00740	Severe	False	F9
F55I	P00740	Mild	True	F9
F55S	P00740	Severe	False	F9
G58A	P00740	Severe	True	F9
G58E	P00740	Severe	False	F9
G58R	P00740	Severe	False	F9
G58V	P00740	Severe	False	F9
L60F	P00740	Mild	False	F9
L60P	P00740	Mild	False	F9
E63G	P00740	Severe	False	F9
E63K	P00740	Severe	False	F9
E63V	P00740	Severe	False	F9
C64R	P00740	Severe	False	F9
E67K	P00740	Severe	False	F9
C69G	P00740	Severe	False	F9
C69R	P00740	Severe	False	F9
C69Y	P00740	Severe	False	F9
F71C	P00740	Mild	False	F9
F71S	P00740	Severe	False	F9
E72G	P00740	Severe	False	F9
E73A	P00740	Mild	False	F9
E73D	P00740	Severe	False	F9
E73K	P00740	Severe	False	F9
E73V	P00740	Severe	False	F9
R75Q	P00740	Mild	True	F9
E76D	P00740	Severe	False	F9
E76K	P00740	Severe	False	F9
E79Q	P00740	Severe	False	F9
T84I	P00740	Mild	False	F9
T84R	P00740	Severe	False	F9
F87V	P00740	Mild	False	F9
W88R	P00740	Severe	False	F9
K89E	P00740	Mild	False	F9
Y91D	P00740	Mild	False	F9
Y91N	P00740	Mild	False	F9
D93G	P00740	Mild	False	F9
D93H	P00740	Severe	False	F9
G94R	P00740	Mild	False	F9
G94V	P00740	Mild	False	F9
D95Y	P00740	Mild	False	F9
Q96E	P00740	Severe	False	F9
Q96H	P00740	Mild	False	F9
Q96P	P00740	Severe	False	F9
C97R	P00740	Severe	False	F9
C97W	P00740	Severe	False	F9
C97Y	P00740	Severe	False	F9
P101A	P00740	Severe	False	F9
P101L	P00740	Mild	True	F9
P101Q	P00740	Mild	False	F9
P101R	P00740	Mild	False	F9
P101S	P00740	Mild	False	F9
P101T	P00740	Mild	False	F9
C102F	P00740	Severe	False	F9
C102R	P00740	Severe	False	F9
C102S	P00740	Severe	False	F9
N104K	P00740	Mild	False	F9
G105D	P00740	Mild	True	F9
G105S	P00740	Mild	False	F9
G106C	P00740	Severe	False	F9
G106R	P00740	Severe	False	F9
G106S	P00740	Mild	False	F9
C108F	P00740	Severe	False	F9
C108S	P00740	Severe	False	F9
C108W	P00740	Severe	False	F9
D110E	P00740	Mild	False	F9
D110G	P00740	Mild	True	F9
D110N	P00740	Severe	False	F9
I112N	P00740	Mild	False	F9
N113K	P00740	Mild	False	F9
Y115C	P00740	Severe	False	F9
Y115N	P00740	Severe	False	F9
C117F	P00740	Severe	False	F9
C117R	P00740	Severe	False	F9
C117W	P00740	Severe	False	F9
C117Y	P00740	Severe	False	F9
C119F	P00740	Severe	True	F9
C119Y	P00740	Severe	False	F9
G122R	P00740	Mild	True	F9
F123L	P00740	Mild	False	F9
F123S	P00740	Mild	False	F9
C128Y	P00740	Severe	False	F9
E129K	P00740	Severe	False	F9
C134G	P00740	Severe	False	F9
C134R	P00740	Severe	False	F9
C134S	P00740	Severe	False	F9
C134Y	P00740	Severe	False	F9
I136T	P00740	Mild	True	F9
G139D	P00740	Severe	False	F9
C141R	P00740	Severe	False	F9
C141S	P00740	Severe	False	F9
C141W	P00740	Severe	False	F9
E142K	P00740	Severe	True	F9
Q143E	P00740	Severe	False	F9
Q143K	P00740	Severe	False	F9
Q143R	P00740	Severe	False	F9
C145R	P00740	Severe	False	F9
V153M	P00740	Mild	False	F9
V154A	P00740	Mild	True	F9
C155F	P00740	Severe	False	F9
C155S	P00740	Severe	False	F9
C155Y	P00740	Severe	False	F9
S156F	P00740	Severe	True	F9
C157R	P00740	Severe	False	F9
C157S	P00740	Severe	False	F9
G160A	P00740	Mild	False	F9
G160E	P00740	Mild	False	F9
G160V	P00740	Severe	False	F9
Y161C	P00740	Severe	False	F9
L163F	P00740	Severe	False	F9
A164V	P00740	Mild	True	F9
N166Y	P00740	Severe	False	F9
Q167H	P00740	Mild	False	F9
S169C	P00740	Mild	False	F9
S169P	P00740	Severe	False	F9
A173V	P00740	Severe	False	F9
V174L	P00740	Severe	False	F9
P177S	P00740	Severe	True	F9
C178F	P00740	Severe	False	F9
C178R	P00740	Severe	False	F9
C178S	P00740	Severe	False	F9
C178W	P00740	Severe	False	F9
C178Y	P00740	Severe	False	F9
G179E	P00740	Severe	False	F9
R191C	P00740	Severe	False	F9
A192P	P00740	Mild	False	F9
F224L	P00740	Severe	True	F9
R226G	P00740	Severe	False	F9
R226Q	P00740	Severe	False	F9
R226W	P00740	Severe	False	F9
V227A	P00740	Severe	False	F9
V227D	P00740	Mild	False	F9
V227F	P00740	Severe	False	F9
V228A	P00740	Mild	False	F9
V228F	P00740	Severe	False	F9
V228L	P00740	Mild	False	F9
G229S	P00740	Mild	False	F9
G230P	P00740	Severe	False	F9
G230R	P00740	Severe	False	F9
A233D	P00740	Severe	False	F9
G236D	P00740	Severe	False	F9
G236V	P00740	Severe	False	F9
Q237K	P00740	Severe	True	F9
W240C	P00740	Severe	False	F9
W240L	P00740	Severe	False	F9
W240R	P00740	Severe	False	F9
Q241H	P00740	Severe	False	F9
Q241R	P00740	Severe	False	F9
C252R	P00740	Severe	False	F9
C252S	P00740	Severe	False	F9
G253E	P00740	Severe	False	F9
G253R	P00740	Severe	False	F9
G254V	P00740	Severe	False	F9
I256T	P00740	Severe	False	F9
V257D	P00740	Severe	False	F9
V257F	P00740	Mild	False	F9
N258K	P00740	Mild	True	F9
W261G	P00740	Severe	False	F9
I262F	P00740	Severe	False	F9
I262M	P00740	Mild	False	F9
I262T	P00740	Mild	False	F9
V263E	P00740	Severe	False	F9
T264P	P00740	Severe	False	F9
A265D	P00740	Severe	False	F9
A265P	P00740	Severe	False	F9
A265T	P00740	Severe	False	F9
A266T	P00740	Severe	False	F9
H267Q	P00740	Severe	False	F9
H267Y	P00740	Severe	False	F9
C268G	P00740	Severe	False	F9
C268R	P00740	Severe	False	F9
V277D	P00740	Severe	False	F9
V277F	P00740	Severe	True	F9
A279T	P00740	Mild	False	F9
G280C	P00740	Severe	False	F9
G280R	P00740	Severe	True	F9
G280S	P00740	Severe	False	F9
G280V	P00740	Severe	False	F9
H282Q	P00740	Severe	False	F9
H282R	P00740	Mild	False	F9
N283D	P00740	Severe	True	F9
I284N	P00740	Mild	False	F9
H289Y	P00740	Severe	False	F9
E291D	P00740	Mild	False	F9
E291G	P00740	Mild	False	F9
Q292K	P00740	Severe	True	F9
R294G	P00740	Severe	False	F9
R294L	P00740	Severe	True	F9
R294Q	P00740	Mild	False	F9
V296E	P00740	Severe	False	F9
I297N	P00740	Severe	False	F9
R298L	P00740	Mild	False	F9
H302R	P00740	Mild	False	F9
N306S	P00740	Mild	False	F9
N310Y	P00740	Mild	False	F9
Y312D	P00740	Severe	False	F9
H314Q	P00740	Mild	False	F9
H314R	P00740	Mild	False	F9
D315G	P00740	Severe	False	F9
D315V	P00740	Severe	False	F9
I316T	P00740	Severe	False	F9
A317D	P00740	Severe	False	F9
A317T	P00740	Mild	False	F9
A317V	P00740	Mild	False	F9
L318F	P00740	Severe	False	F9
L318R	P00740	Severe	False	F9
L319P	P00740	Severe	False	F9
L319R	P00740	Severe	False	F9
E320G	P00740	Mild	False	F9
L321P	P00740	Severe	False	F9
L321Q	P00740	Severe	False	F9
L321R	P00740	Severe	False	F9
E323K	P00740	Mild	True	F9
P324H	P00740	Mild	False	F9
P324T	P00740	Mild	False	F9
L325I	P00740	Mild	True	F9
L325S	P00740	Severe	False	F9
L325V	P00740	Mild	True	F9
N328I	P00740	Mild	False	F9
V331F	P00740	Severe	False	F9
P333H	P00740	Severe	False	F9
P333L	P00740	Severe	False	F9
P333T	P00740	Mild	False	F9
I334M	P00740	Severe	False	F9
I334T	P00740	Mild	False	F9
C335S	P00740	Severe	False	F9
C335Y	P00740	Severe	False	F9
A337P	P00740	Severe	False	F9
A337T	P00740	Mild	False	F9
A337V	P00740	Mild	False	F9
K339E	P00740	Mild	False	F9
Y341C	P00740	Severe	False	F9
T342A	P00740	Mild	True	F9
T342K	P00740	Mild	False	F9
T342R	P00740	Severe	False	F9
I344N	P00740	Mild	True	F9
F345V	P00740	Mild	False	F9
K347I	P00740	Mild	False	F9
G351D	P00740	Severe	False	F9
G351V	P00740	Severe	False	F9
V353A	P00740	Mild	False	F9
V353E	P00740	Severe	False	F9
S354R	P00740	Severe	False	F9
G355D	P00740	Severe	False	F9
G355V	P00740	Severe	False	F9
W356C	P00740	Severe	False	F9
W356G	P00740	Severe	False	F9
W356L	P00740	Mild	False	F9
W356R	P00740	Severe	False	F9
W356S	P00740	Severe	False	F9
G357E	P00740	Severe	False	F9
G357V	P00740	Severe	False	F9
R358G	P00740	Severe	False	F9
F360S	P00740	Severe	False	F9
G363R	P00740	Severe	False	F9
G363W	P00740	Severe	False	F9
A366D	P00740	Severe	False	F9
A366G	P00740	Mild	False	F9
A366P	P00740	Mild	True	F9
L369P	P00740	Mild	False	F9
Q370P	P00740	Severe	False	F9
Y371S	P00740	Mild	False	F9
L372P	P00740	Severe	False	F9
P375T	P00740	Mild	False	F9
V377D	P00740	Severe	False	F9
V377F	P00740	Severe	False	F9
R379G	P00740	Severe	False	F9
R379Q	P00740	Severe	True	F9
A380D	P00740	Mild	False	F9
A380T	P00740	Mild	True	F9
T381A	P00740	Severe	True	F9
C382G	P00740	Severe	False	F9
C382R	P00740	Severe	False	F9
C382Y	P00740	Severe	False	F9
L383F	P00740	Severe	False	F9
R384P	P00740	Mild	False	F9
T386R	P00740	Severe	False	F9
K387E	P00740	Mild	True	F9
K387N	P00740	Severe	True	F9
I390F	P00740	Severe	False	F9
I390N	P00740	Severe	False	F9
I390S	P00740	Severe	False	F9
N392D	P00740	Mild	False	F9
N393T	P00740	Severe	False	F9
M394I	P00740	Severe	False	F9
M394R	P00740	Severe	False	F9
F395I	P00740	Severe	False	F9
F395L	P00740	Severe	False	F9
F395V	P00740	Severe	False	F9
C396F	P00740	Mild	False	F9
C396R	P00740	Severe	False	F9
C396S	P00740	Severe	False	F9
C396Y	P00740	Severe	False	F9
A397P	P00740	Mild	False	F9
A397T	P00740	Severe	False	F9
G398D	P00740	Severe	False	F9
G402R	P00740	Severe	False	F9
G403D	P00740	Mild	False	F9
C407G	P00740	Severe	False	F9
C407R	P00740	Severe	False	F9
C407S	P00740	Severe	False	F9
C407Y	P00740	Severe	False	F9
G409E	P00740	Severe	False	F9
G409R	P00740	Severe	False	F9
D410E	P00740	Severe	False	F9
D410V	P00740	Severe	False	F9
D410Y	P00740	Severe	False	F9
S411G	P00740	Severe	False	F9
S411I	P00740	Severe	False	F9
S411N	P00740	Severe	False	F9
S411R	P00740	Severe	False	F9
G412A	P00740	Severe	False	F9
G412E	P00740	Mild	False	F9
G413E	P00740	Mild	True	F9
G413R	P00740	Severe	False	F9
P414H	P00740	Severe	False	F9
P414R	P00740	Severe	False	F9
P414S	P00740	Severe	False	F9
P414T	P00740	Severe	False	F9
H415N	P00740	Severe	False	F9
H415R	P00740	Severe	True	F9
V419E	P00740	Severe	False	F9
E420K	P00740	Mild	True	F9
T422N	P00740	Mild	False	F9
F424L	P00740	Severe	False	F9
F424S	P00740	Severe	False	F9
F424V	P00740	Severe	False	F9
L425S	P00740	Severe	False	F9
T426A	P00740	Mild	False	F9
T426I	P00740	Severe	False	F9
T426P	P00740	Severe	False	F9
T426S	P00740	Mild	False	F9
G427E	P00740	Severe	False	F9
S430T	P00740	Mild	False	F9
W431C	P00740	Mild	False	F9
W431G	P00740	Mild	False	F9
W431R	P00740	Severe	False	F9
G432S	P00740	Severe	False	F9
G432V	P00740	Severe	False	F9
E434G	P00740	Mild	True	F9
E434K	P00740	Mild	True	F9
C435G	P00740	Severe	False	F9
C435R	P00740	Severe	False	F9
C435S	P00740	Severe	False	F9
C435Y	P00740	Severe	False	F9
A436T	P00740	Severe	False	F9
A436V	P00740	Severe	False	F9
Y441C	P00740	Severe	False	F9
G442E	P00740	Severe	False	F9
G442R	P00740	Severe	False	F9
I443L	P00740	Mild	False	F9
I443T	P00740	Severe	False	F9
T445I	P00740	Mild	False	F9
K446N	P00740	Mild	True	F9
V447E	P00740	Severe	False	F9
S448F	P00740	Mild	False	F9
S448Y	P00740	Mild	False	F9
R449Q	P00740	Mild	True	F9
R449W	P00740	Mild	True	F9
Y450C	P00740	Severe	False	F9
V451F	P00740	Mild	False	F9
W453C	P00740	Mild	False	F9
W453R	P00740	Severe	False	F9
I454N	P00740	Severe	False	F9
D29N	P15289	Severe	False	ARSA
R84Q	P15289	Mild	True	ARSA
G86D	P15289	Severe	False	ARSA
S96F	P15289	Severe	False	ARSA
S96L	P15289	Severe	False	ARSA
P136L	P15289	Severe	False	ARSA
I179S	P15289	Mild	False	ARSA
G245R	P15289	Severe	True	ARSA
T274M	P15289	Severe	False	ARSA
G293S	P15289	Severe	False	ARSA
C294Y	P15289	Severe	False	ARSA
S295Y	P15289	Severe	False	ARSA
G309S	P15289	Severe	False	ARSA
R370Q	P15289	Mild	False	ARSA
R370W	P15289	Severe	False	ARSA
P377L	P15289	Severe	True	ARSA
T409I	P15289	Mild	False	ARSA
P426L	P15289	Mild	False	ARSA
T92M	P15848	Mild	False	ARSB
R95Q	P15848	Mild	False	ARSB
R95Q	P15848	Severe	False	ARSB
P116H	P15848	Severe	True	ARSB
C117R	P15848	Severe	False	ARSB
G144R	P15848	Severe	False	ARSB
C192R	P15848	Mild	False	ARSB
C192R	P15848	Severe	False	ARSB
Y210C	P15848	Mild	False	ARSB
L236P	P15848	Mild	False	ARSB
G302R	P15848	Severe	False	ARSB
W312C	P15848	Severe	False	ARSB
L321P	P15848	Severe	True	ARSB
H393P	P15848	Mild	False	ARSB
H393P	P15848	Severe	False	ARSB
C405Y	P15848	Mild	False	ARSB
L498P	P15848	Mild	False	ARSB
L498P	P15848	Severe	False	ARSB
C521Y	P15848	Severe	False	ARSB
P531R	P15848	Mild	False	ARSB
R59C	P16278	Severe	False	GLB1
R59H	P16278	Severe	False	GLB1
T82M	P16278	Mild	True	GLB1
R201C	P16278	Severe	False	GLB1
T239M	P16278	Severe	False	GLB1
G438E	P16278	Mild	False	GLB1
N484K	P16278	Mild	False	GLB1
T500A	P16278	Mild	False	GLB1
R521C	P16278	Mild	True	GLB1
G579D	P16278	Severe	False	GLB1
Y591C	P16278	Severe	False	GLB1
Y591N	P16278	Severe	False	GLB1
T33P	Q06187	Severe	False	BTK
Y361C	Q06187	Mild	True	BTK
R520Q	Q06187	Severe	False	BTK
D521H	Q06187	Severe	False	BTK
D521N	Q06187	Severe	False	BTK
R525Q	Q06187	Severe	True	BTK
E567K	Q06187	Severe	False	BTK
M587L	Q06187	Mild	False	BTK
G594E	Q06187	Mild	False	BTK
A607D	Q06187	Mild	False	BTK
G613D	Q06187	Mild	True	BTK
R641H	Q06187	Severe	False	BTK
P78R	P35520	Severe	False	CBS
K102Q	P35520	Severe	False	CBS
A114V	P35520	Mild	False	CBS
A114V	P35520	Severe	False	CBS
R121L	P35520	Mild	False	CBS
R125Q	P35520	Severe	False	CBS
G139R	P35520	Mild	False	CBS
I152M	P35520	Severe	False	CBS
A155T	P35520	Severe	False	CBS
C165Y	P35520	Severe	True	CBS
E176K	P35520	Severe	False	CBS
T191M	P35520	Severe	False	CBS
T257M	P35520	Severe	False	CBS
T262R	P35520	Severe	False	CBS
R266K	P35520	Mild	True	CBS
C275Y	P35520	Severe	False	CBS
I278T	P35520	Mild	False	CBS
I278T	P35520	Severe	False	CBS
G307S	P35520	Severe	False	CBS
R336H	P35520	Mild	False	CBS
L338P	P35520	Severe	False	CBS
S349N	P35520	Severe	False	CBS
R369C	P35520	Severe	False	CBS
K384E	P35520	Severe	False	CBS
L456P	P35520	Severe	False	CBS
G221C	P02452	Mild	False	COL1A1
G224C	P02452	Mild	False	COL1A1
G263R	P02452	Mild	False	COL1A1
G263V	P02452	Mild	False	COL1A1
G332R	P02452	Mild	False	COL1A1
G356C	P02452	Mild	True	COL1A1
G425S	P02452		False	COL1A1
G530S	P02452	Mild	False	COL1A1
G530S	P02452	Mild	False	COL1A1
G593S	P02452		True	COL1A1
G767S	P02452	Severe	False	COL1A1
G839S	P02452	Mild	False	COL1A1
G884S	P02452	Severe	False	COL1A1
G906S	P02452	Mild	True	COL1A1
G1022S	P02452	Severe	True	COL1A1
G1040S	P02452		True	COL1A1
G1058S	P02452	Mild	True	COL1A1
G1076S	P02452	Severe	False	COL1A1
G1079S	P02452	Mild	False	COL1A1
G1187S	P02452	Severe	False	COL1A1
G1195C	P02452	Mild	True	COL1A1
D1219N	P02452	Mild	False	COL1A1
D290N	P49747	Mild	False	COMP
S298L	P49747	Mild	False	COMP
C328R	P49747	Mild	True	COMP
D349V	P49747	Mild	False	COMP
C387G	P49747	Mild	False	COMP
C410Y	P49747	Mild	False	COMP
G440E	P49747	Mild	False	COMP
C468Y	P49747	Severe	False	COMP
D472Y	P49747	Severe	False	COMP
D473G	P49747	Severe	False	COMP
D518N	P49747	Mild	False	COMP
T585M	P49747	Mild	False	COMP
G719D	P49747	Severe	False	COMP
G47R	P34059	Severe	False	GALNS
D60N	P34059	Mild	False	GALNS
P77R	P34059	Severe	False	GALNS
R90W	P34059	Severe	False	GALNS
R94C	P34059	Mild	False	GALNS
R94G	P34059	Mild	False	GALNS
G96V	P34059	Severe	False	GALNS
F97V	P34059	Mild	False	GALNS
I113F	P34059	Severe	False	GALNS
P125L	P34059	Severe	False	GALNS
S135R	P34059	Severe	False	GALNS
V138A	P34059	Mild	False	GALNS
V138A	P34059	Severe	False	GALNS
G139S	P34059	Severe	False	GALNS
W141R	P34059	Severe	False	GALNS
P151L	P34059	Severe	False	GALNS
P151S	P34059	Severe	False	GALNS
G155R	P34059	Severe	False	GALNS
F156C	P34059	Severe	False	GALNS
F156S	P34059	Mild	False	GALNS
H166Q	P34059	Severe	False	GALNS
P179H	P34059	Severe	False	GALNS
P179L	P34059	Severe	False	GALNS
E185G	P34059	Severe	False	GALNS
N204K	P34059	Mild	False	GALNS
W230G	P34059	Severe	False	GALNS
A257T	P34059	Severe	False	GALNS
R259Q	P34059	Mild	False	GALNS
F284V	P34059	Severe	False	GALNS
S287L	P34059	Severe	False	GALNS
G290S	P34059	Severe	False	GALNS
A291D	P34059	Mild	False	GALNS
A291T	P34059	Severe	False	GALNS
S295F	P34059	Mild	False	GALNS
G301C	P34059	Severe	False	GALNS
G309R	P34059	Severe	False	GALNS
T312S	P34059	Mild	False	GALNS
T312S	P34059	Severe	False	GALNS
M318R	P34059	Severe	False	GALNS
M343R	P34059	Severe	False	GALNS
D344N	P34059	Severe	False	GALNS
F346L	P34059	Severe	True	GALNS
A351V	P34059	Severe	True	GALNS
R376Q	P34059	Severe	True	GALNS
R386C	P34059	Severe	False	GALNS
M391V	P34059	Severe	False	GALNS
L395V	P34059	Severe	True	GALNS
E450V	P34059	Severe	False	GALNS
M494V	P34059	Severe	False	GALNS
C55S	P04062		False	GBA
R87W	P04062	Mild	False	GBA
K118N	P04062	Mild	False	GBA
R159W	P04062	Severe	True	GBA
P161S	P04062	Mild	True	GBA
K196Q	P04062	Severe	True	GBA
G234E	P04062	Severe	False	GBA
K237E	P04062	Severe	False	GBA
F255Y	P04062	Mild	False	GBA
F290L	P04062		False	GBA
P305R	P04062	Mild	False	GBA
P328L	P04062	Mild	False	GBA
H350R	P04062		False	GBA
W351C	P04062	Mild	False	GBA
E365K	P04062	Mild	False	GBA
R398Q	P04062	Mild	False	GBA
S403T	P04062	Mild	False	GBA
N409S	P04062	Mild	False	GBA
V414L	P04062	Mild	True	GBA
G416S	P04062	Mild	True	GBA
V433L	P04062	Severe	True	GBA
N435T	P04062	Mild	False	GBA
V437F	P04062		False	GBA
I441T	P04062	Mild	False	GBA
D448V	P04062	Severe	False	GBA
K464E	P04062	Severe	False	GBA
L483R	P04062	Severe	False	GBA
R535C	P04062	Mild	False	GBA
R535H	P04062	Mild	True	GBA
L41P	P22304	Mild	False	IDS
R48P	P22304	Mild	False	IDS
Y54D	P22304	Severe	False	IDS
N63D	P22304	Mild	False	IDS
A68E	P22304	Severe	False	IDS
S71N	P22304	Mild	False	IDS
S71R	P22304	Severe	False	IDS
L73F	P22304	Severe	False	IDS
A79E	P22304	Mild	False	IDS
A85S	P22304	Severe	False	IDS
A85T	P22304	Mild	True	IDS
A85T	P22304	Severe	True	IDS
P86L	P22304	Severe	False	IDS
P86R	P22304	Severe	False	IDS
S87N	P22304	Mild	False	IDS
R88C	P22304	Severe	False	IDS
R88G	P22304	Severe	False	IDS
R88H	P22304	Severe	False	IDS
R88L	P22304	Severe	False	IDS
R88P	P22304	Severe	False	IDS
L92P	P22304	Severe	False	IDS
G94D	P22304	Mild	False	IDS
R95T	P22304	Mild	False	IDS
L102R	P22304	Mild	False	IDS
Y108C	P22304	Mild	False	IDS
Y108S	P22304	Mild	False	IDS
S117Y	P22304	Severe	False	IDS
T118I	P22304	Mild	False	IDS
T118I	P22304	Severe	False	IDS
P120H	P22304	Mild	False	IDS
P120R	P22304	Severe	False	IDS
Q121H	P22304	Severe	False	IDS
Q121R	P22304	Severe	False	IDS
E125V	P22304	Mild	False	IDS
S132W	P22304	Severe	False	IDS
G134R	P22304	Severe	False	IDS
H138D	P22304	Mild	False	IDS
H159P	P22304	Severe	False	IDS
N181I	P22304	Mild	False	IDS
C184F	P22304	Mild	False	IDS
L196S	P22304	Mild	False	IDS
D198G	P22304	Mild	False	IDS
G224E	P22304	Severe	False	IDS
K227Q	P22304	Severe	False	IDS
P228T	P22304	Severe	False	IDS
H229R	P22304	Severe	False	IDS
H229Y	P22304	Severe	False	IDS
P231L	P22304	Mild	False	IDS
L259P	P22304	Severe	False	IDS
P266H	P22304	Mild	False	IDS
Q293H	P22304	Mild	False	IDS
S299I	P22304	Mild	False	IDS
D308E	P22304	Mild	False	IDS
T309A	P22304	Severe	True	IDS
L314P	P22304	Severe	False	IDS
S333L	P22304	Severe	False	IDS
D334G	P22304	Severe	False	IDS
D334N	P22304	Mild	False	IDS
G336E	P22304	Severe	False	IDS
G336R	P22304	Severe	False	IDS
L339R	P22304	Severe	False	IDS
G340D	P22304	Mild	False	IDS
E341K	P22304	Severe	False	IDS
H342Y	P22304	Mild	False	IDS
W345C	P22304	Mild	False	IDS
A346D	P22304	Mild	False	IDS
A346D	P22304	Severe	False	IDS
A346V	P22304	Mild	False	IDS
A346V	P22304	Severe	False	IDS
K347Q	P22304	Severe	False	IDS
K347T	P22304	Severe	False	IDS
S349I	P22304	Severe	False	IDS
P358R	P22304	Severe	False	IDS
C422G	P22304	Mild	False	IDS
C422R	P22304	Severe	False	IDS
C432Y	P22304	Severe	False	IDS
Q465P	P22304	Severe	False	IDS
P467L	P22304	Severe	False	IDS
R468G	P22304	Mild	False	IDS
R468G	P22304	Severe	False	IDS
R468L	P22304	Mild	False	IDS
R468L	P22304	Severe	False	IDS
R468Q	P22304	Severe	False	IDS
R468W	P22304	Mild	False	IDS
R468W	P22304	Severe	False	IDS
P469H	P22304	Mild	False	IDS
D478G	P22304	Mild	False	IDS
D478Y	P22304	Severe	False	IDS
P480L	P22304	Mild	False	IDS
P480Q	P22304	Mild	False	IDS
P480R	P22304	Severe	False	IDS
I485R	P22304	Severe	False	IDS
S491F	P22304	Mild	False	IDS
W502C	P22304	Severe	False	IDS
E521K	P22304	Severe	False	IDS
E521V	P22304	Severe	False	IDS
Y523C	P22304	Mild	False	IDS
C103G	P10253	Severe	False	GAA
G219R	P10253	Severe	False	GAA
R224W	P10253	Mild	False	GAA
E262K	P10253	Severe	False	GAA
P285R	P10253	Mild	False	GAA
Y292C	P10253	Mild	False	GAA
G293R	P10253	Severe	False	GAA
H308P	P10253	Severe	False	GAA
G309R	P10253	Severe	False	GAA
L312R	P10253	Severe	False	GAA
M318T	P10253	Severe	False	GAA
W330G	P10253	Severe	False	GAA
L355P	P10253	Severe	False	GAA
P361L	P10253	Severe	False	GAA
C374R	P10253	Severe	False	GAA
G377R	P10253	Severe	False	GAA
W402R	P10253	Severe	False	GAA
D404N	P10253	Severe	True	GAA
L405P	P10253	Severe	False	GAA
M408V	P10253	Severe	False	GAA
R437C	P10253	Severe	False	GAA
G478R	P10253	Severe	False	GAA
W481R	P10253	Severe	False	GAA
D489N	P10253	Severe	False	GAA
M519T	P10253	Severe	False	GAA
E521K	P10253	Severe	False	GAA
S529V	P10253	Mild	False	GAA
P545L	P10253	Mild	False	GAA
G549R	P10253	Mild	False	GAA
L552P	P10253	Severe	False	GAA
E579K	P10253	Severe	False	GAA
G607D	P10253	Severe	True	GAA
A880D	P10253	Severe	False	GAA
L901Q	P10253	Severe	False	GAA
E99Q	Q9HCC0	Mild	False	MCCC2
E99Q	Q9HCC0	Severe	False	MCCC2
R155Q	Q9HCC0	Mild	False	MCCC2
S173L	Q9HCC0	Severe	False	MCCC2
H190Y	Q9HCC0	Severe	False	MCCC2
R193C	Q9HCC0	Mild	False	MCCC2
P310R	Q9HCC0	Mild	False	MCCC2
V339M	Q9HCC0	Severe	True	MCCC2
G352R	Q9HCC0	Severe	False	MCCC2
I437V	Q9HCC0	Mild	False	MCCC2
R69C	Q13496	Mild	False	MTM1
R69S	Q13496	Severe	False	MTM1
L70F	Q13496	Mild	False	MTM1
L87P	Q13496	Mild	False	MTM1
P179S	Q13496	Mild	False	MTM1
N180K	Q13496	Mild	False	MTM1
R184G	Q13496	Severe	False	MTM1
Y198N	Q13496	Severe	False	MTM1
L202S	Q13496	Severe	False	MTM1
P205L	Q13496	Severe	False	MTM1
I225T	Q13496	Mild	False	MTM1
S229P	Q13496	Mild	False	MTM1
R241C	Q13496	Mild	False	MTM1
R241L	Q13496	Severe	False	MTM1
I264S	Q13496	Severe	False	MTM1
M317R	Q13496	Mild	False	MTM1
W346C	Q13496	Mild	False	MTM1
G378R	Q13496	Severe	False	MTM1
A389D	Q13496	Severe	False	MTM1
Y397C	Q13496	Severe	True	MTM1
G402A	Q13496	Mild	False	MTM1
E404K	Q13496	Mild	False	MTM1
L406P	Q13496	Severe	False	MTM1
S420S	Q13496	Severe	True	MTM1
R421Q	Q13496	Severe	False	MTM1
R421R	Q13496	Severe	True	MTM1
L470P	Q13496	Severe	False	MTM1
N481Y	Q13496	Mild	False	MTM1
W499R	Q13496	Mild	False	MTM1
K510N	Q13496	Severe	False	MTM1
L41P	P00439	Mild	True	PAH
L48S	P00439	Mild	False	PAH
A104D	P00439	Mild	False	PAH
R157N	P00439	Severe	True	PAH
Y204C	P00439	Mild	False	PAH
N207S	P00439	Severe	False	PAH
L213P	P00439	Severe	False	PAH
R261Q	P00439	Mild	False	PAH
P275L	P00439	Mild	False	PAH
I283N	P00439	Severe	False	PAH
L348V	P00439	Mild	False	PAH
S349L	P00439	Severe	False	PAH
F410S	P00439	Mild	False	PAH
