# Supplementary material for: Compensated pathogenic variants in coagulation factors VIII and IX present complex mapping between molecular impact and hemophilia severity
Source: Sci Rep. 2019 Jul 2;9:9538. doi: 10.1038/s41598-019-45916-3 (PMC6606640; doi:10.1038/s41598-019-45916-3)
Supplement: Supplementary file 3 — Table S2 [file 41598_2019_45916_MOESM3_ESM.xlsx]

## Sheet: Sheet1
Table S2. Causality filtering for the FVIII and FIXI CPDs
Mutation	Uniprot id	Severity	Causality control (passed=1/failed=0)
A119P	P00451	Mild	0
A1720T	P00451	Mild	1
A1853T	P00451	Severe	1
A194T	P00451	Mild	1
A2066V	P00451	Mild	1
A315V	P00451	Mild	1
A723S	P00451	Mild	1
D1847G	P00451	Severe	1
D478E	P00451	Mild	1
D963N	P00451	Mild	0
E1057K	P00451	Mild	0
E132A	P00451	Mild	1
E132D	P00451	Severe	0
E1598D	P00451	Severe	0
E1863K	P00451	Mild	1
E2006K	P00451	Mild	1
E2200D	P00451	Mild	0
E340K	P00451	Mild	1
E576K	P00451	Mild	0
F1194V	P00451	Mild	1
F1794L	P00451	Mild	1
F1895S	P00451	Mild	1
F214L	P00451	Mild	1
F214V	P00451	Mild	1
F671L	P00451	Mild	0
G164S	P00451	Mild	1
G1729E	P00451	Mild	1
G1769R	P00451	Mild	1
G2013R	P00451	Severe	1
G2136R	P00451	Severe	1
G2344R	P00451	Severe	1
G263D	P00451	Mild	1
G434D	P00451	Severe	1
G439C	P00451	Severe	1
H1066Y	P00451	Severe	1
H113Q	P00451	Severe	1
H113R	P00451	Mild	1
H1234L	P00451	Severe	1
H180Y	P00451	Mild	1
H1938R	P00451	Mild	1
H2174Y	P00451	Mild	1
H679Q	P00451	Mild	1
I2204T	P00451	Mild	0
K146E	P00451	Mild	0
K344Q	P00451	Mild	1
L107F	P00451	Mild	1
L173R	P00451	Mild	1
L1808F	P00451	Mild	0
L2249R	P00451	Severe	1
L2343P	P00451	Mild	1
L296F	P00451	Severe	0
L327V	P00451	Mild	1
L69V	P00451	Severe	1
M166V	P00451	Mild	1
M1730V	P00451	Severe	1
M1791T	P00451	Severe	0
M1842I	P00451	Mild	0
M1966V	P00451	Mild	1
M1992I	P00451	Mild	1
M1I	P00451	Severe	1
M1V	P00451	Severe	1
M2218V	P00451	Severe	1
M633I	P00451	Mild	1
M699T	P00451	Mild	0
M701I	P00451	Mild	0
M721V	P00451	Severe	1
N1110Y	P00451	Mild	1
N1658H	P00451	Mild	1
N1913S	P00451	Mild	0
N2038S	P00451	Mild	0
N2157D	P00451	Mild	1
N703D	P00451	Severe	1
P1153A	P00451	Mild	1
P1660L	P00451	Severe	1
P170S	P00451	Mild	1
P1801A	P00451	Mild	1
P1844S	P00451	Mild	1
P2067L	P00451	Severe	1
P2162L	P00451	Severe	1
P2311H	P00451	Mild	0
Q1705H	P00451	Mild	0
Q1764R	P00451	Severe	1
Q2208R	P00451	Mild	1
Q2330P	P00451	Severe	1
Q324P	P00451	Mild	1
Q935E	P00451	Severe	1
R1329H	P00451	Mild	1
R1671H	P00451	Severe	1
R1740G	P00451	Mild	1
R1768C	P00451	Mild	0
R1768H	P00451	Mild	1
R2016Q	P00451	Mild	0
R2109C	P00451	Mild	1
R2135G	P00451	Mild	1
R2169C	P00451	Mild	1
R259G	P00451	Mild	1
R259S	P00451	Mild	1
R437W	P00451	Mild	0
R458C	P00451	Mild	0
R717Q	P00451	Mild	0
S1530T	P00451	Mild	1
S1807T	P00451	Mild	1
S1810P	P00451	Mild	1
S1978R	P00451	Severe	0
S202N	P00451	Mild	1
S202R	P00451	Mild	0
T1088I	P00451	Severe	1
T137A	P00451	Severe	0
T2105I	P00451	Mild	1
T2173I	P00451	Mild	0
T2173N	P00451	Mild	1
T2272S	P00451	Mild	1
T68A	P00451	Severe	1
T770S	P00451	Mild	1
V115F	P00451	Severe	1
V1981M	P00451	Mild	0
V220L	P00451	Mild	1
V2251A	P00451	Mild	1
V64M	P00451	Mild	1
V867L	P00451	Severe	1
Y175H	P00451	Mild	0
Y450C	P00451	Mild	1
R3H	P00740	Severe	0
I17N	P00740	Severe	0
L20S	P00740	Severe	1
C28G	P00740	Severe	1
T29I	P00740	Severe	0
N38H	P00740	Severe	1
F55I	P00740	Mild	0
G58A	P00740	Severe	1
R75Q	P00740	Mild	1
P101L	P00740	Mild	0
G105D	P00740	Mild	1
D110G	P00740	Mild	1
C119F	P00740	Severe	1
G122R	P00740	Mild	0
I136T	P00740	Mild	0
E142K	P00740	Severe	0
V154A	P00740	Mild	1
S156F	P00740	Severe	1
A164V	P00740	Mild	0
P177S	P00740	Severe	1
F224L	P00740	Severe	0
Q237K	P00740	Severe	1
N258K	P00740	Mild	0
V277F	P00740	Severe	1
G280R	P00740	Severe	0
N283D	P00740	Severe	1
Q292K	P00740	Severe	0
R294L	P00740	Severe	0
E323K	P00740	Mild	0
L325I	P00740	Mild	0
L325V	P00740	Mild	0
T342A	P00740	Mild	1
I344N	P00740	Mild	0
A366P	P00740	Mild	0
R379Q	P00740	Severe	1
A380T	P00740	Mild	1
T381A	P00740	Severe	1
K387E	P00740	Mild	1
K387N	P00740	Severe	0
G413E	P00740	Mild	1
H415R	P00740	Severe	1
E420K	P00740	Mild	1
E434G	P00740	Mild	1
E434K	P00740	Mild	1
K446N	P00740	Mild	0
R449Q	P00740	Mild	0
R449W	P00740	Mild	1
