# Supplementary material for: Compensated pathogenic variants in coagulation factors VIII and IX present complex mapping between molecular impact and hemophilia severity
Source: Sci Rep. 2019 Jul 2;9:9538. doi: 10.1038/s41598-019-45916-3 (PMC6606640; doi:10.1038/s41598-019-45916-3)
Supplement: Supplementary file 4 — Table S3 [file 41598_2019_45916_MOESM4_ESM.xlsx]

## Sheet: Hoja1
Table S3. Set of hemostasis proteins (from Ribeiro et al., BMC Evol Biol, 2015)
Protein Symbol (Ribeiro et al., BMC Evol Biol 2015)	Protein name (Ribeiro et al., BMC Evol Biol, 2015)	UNIPROT Id	Protein Symbol (UniProt)	Number of 1000G males with variants in the gene
vWF	von Willebrand Factor	P04275	vWF	1232
FXII	Coagulation Factor XII	P00748	F12	1225
KLK	Plasma Kallikrein	H0YAC1	KLKB1	1122
ApoH	ApoH, beta2glycoprotein I	P02749	APOH	1060
LRP8	Low density lipoprotein receptor-related protein 8	Q14114	LRP8	914
FII	Coagulation Factor II, Thrombin	P00734	F2	425
PRCP	Prolylcarboxypeptidase or Angiotensinase C	P42785	PRCP	364
GPIba	Glycoprotein Ib subunit alpha	P07359	GP1BA	343
SERPING1	Serpin G1	E9PGN7	SERPING1	337
FIX	Coagulation Factor IX	P00740	F9	199
GPIX	Glycoprotein IX	P14770	GP9	156
FVIII	Coagulation Factor VIII	P00451	F8	143
GPV	Glycoprotein V	P40197	GP5	117
FX	Coagulation Factor X	P00742	F10	115
FXI	Coagulation Factor XI	P03951	F11	60
CC1Q	Complement Component 1 Binding Protein	Q07021	C1QBP	22
GPIbb	Glycoprotein Ib subunit beta	P13224	GP1BB	1
HK	Kininogen	P01042	KNG1	5
A2M	Alpha-2-macroglobulin	P01023	A2M	0
